# Supplementary material for: Leveraging interdependencies among platform and complementors in innovation ecosystem
Source: PLoS One. 2020 Oct 5;15(10):e0239972. doi: 10.1371/journal.pone.0239972 (PMC7535022; doi:10.1371/journal.pone.0239972)
Supplement: S1 Data — (ZIP) [file pone.0239972.s001.zip]

Archive with 12 entries (12 files):
- data of Fig 8-generlist line.xlsx
- data of Fig 8-specialist line.xlsx
- data of Fig 9a-generlist line.xlsx
- data of Fig 9a-specialist line.xlsx
- data of Fig 9b-generlist line.xlsx
- data of Fig 9b-specialist line.xlsx
- data of Fig 9c-generlist line.xlsx
- data of Fig 9c-specialist line.xlsx
- data of Fig 6-generlist line.xlsx
- data of Fig 6-specialist line.xlsx
- data of Fig 7-generlist line.xlsx
- data of Fig 7-specialist line.xlsx
