# Supplementary material for: Leveraging interdependencies among platform and complementors in innovation ecosystem
Source: PLoS One. 2020 Oct 5;15(10):e0239972. doi: 10.1371/journal.pone.0239972 (PMC7535022; doi:10.1371/journal.pone.0239972)
Supplement: S1 Data — (ZIP) [file pone.0239972.s001.zip › data of Fig 8-specialist line.xlsx]

## Sheet: Sheet1
K	1	2	3	4	5	6	7
performance value	0.610196	0.618152	0.633068	0.61846	0.631592	0.633438	0.628419
variance	0.0023	0.00234	0.0021	0.0022	0.0021	0.0023	0.0026
