# Supplementary material for: Leveraging interdependencies among platform and complementors in innovation ecosystem
Source: PLoS One. 2020 Oct 5;15(10):e0239972. doi: 10.1371/journal.pone.0239972 (PMC7535022; doi:10.1371/journal.pone.0239972)
Supplement: S1 Data — (ZIP) [file pone.0239972.s001.zip › data of Fig 9a-specialist line.xlsx]

## Sheet: Sheet1
K	1	2	3	4	5	6	7	8	9	10	11	12	13	14	15
performance value	0.599498	0.604716	0.611975	0.615659	0.620836	0.628151	0.630334	0.630579	0.630324	0.626239	0.617062	0.611467	0.610622	0.608781	0.607329
variance	0.00112	0.00114	0.00125	0.00153	0.00196	0.00196	0.00198	0.00186	0.00125	0.00114	0.00174	0.00114	0.00122	0.00148	0.00107
