# Supplementary material for: Leveraging interdependencies among platform and complementors in innovation ecosystem
Source: PLoS One. 2020 Oct 5;15(10):e0239972. doi: 10.1371/journal.pone.0239972 (PMC7535022; doi:10.1371/journal.pone.0239972)
Supplement: S1 Data — (ZIP) [file pone.0239972.s001.zip › data of Fig 9c-generlist line.xlsx]

## Sheet: Sheet1
K	1	2	3	4	5	6	7	8	9	10	11	12	13	14	15
performance value	0.594909	0.607146	0.610959	0.612344	0.608454	0.597167	0.595741	0.603146	0.606075	0.601459	0.597698	0.609454	0.603742	0.587167	0.577698
variance	0.00115	0.00102	0.00138	0.00109	0.00176	0.00173	0.00165	0.00146	0.0016	0.00192	0.00153	0.00106	0.00147	0.00139	0.00159
