# Supplementary material for: Leveraging interdependencies among platform and complementors in innovation ecosystem
Source: PLoS One. 2020 Oct 5;15(10):e0239972. doi: 10.1371/journal.pone.0239972 (PMC7535022; doi:10.1371/journal.pone.0239972)
Supplement: S1 Data — (ZIP) [file pone.0239972.s001.zip › data of Fig 6-generlist line.xlsx]

## Sheet: Sheet1
K	1	2	3	4	5	6	7
performance value	0.620891	0.654517	0.659615	0.659453	0.647822	0.632271	0.629101
variance	0.0028	0.0031	0.0032	0.0029	0.0035	0.0027	0.0031
