# Supplementary material for: Leveraging interdependencies among platform and complementors in innovation ecosystem
Source: PLoS One. 2020 Oct 5;15(10):e0239972. doi: 10.1371/journal.pone.0239972 (PMC7535022; doi:10.1371/journal.pone.0239972)
Supplement: S1 Data — (ZIP) [file pone.0239972.s001.zip › data of Fig 7-generlist line.xlsx]

## Sheet: Sheet1
K	1	2	3	4	5	6	7
performance value	0.601313	0.605443	0.614875	0.601052	0.599219	0.594469	0.590154
variance	0.0027	0.0022	0.0031	0.0028	0.0031	0.0029	0.0026
